# Supplementary material for: Genetic diversity and recombination of enterovirus G strains in Japanese pigs: High prevalence of strains carrying a papain-like cysteine protease sequence in the enterovirus G population
Source: PLoS One. 2018 Jan 11;13(1):e0190819. doi: 10.1371/journal.pone.0190819 (PMC5764308; doi:10.1371/journal.pone.0190819)
Supplement: S1 Table — (XLSX) [file pone.0190819.s002.xlsx]

## Sheet: Sheet1
	S1 Table 1. Tsuchiaka et al.
		G1																							G2					G3
		UKG410/UK	Ch-ah-f1/CHN	13-03212/US	Iba464-3-1	Texas1/US	Texas2/US	15V010/BEL	HgOg2-2	HgOg2-3	Og2-4-1	HgOg2-5	Iba464-4-1	HgTa2-1-1	HgTa2-2-1	HgTa2-5	MoI2-1-1	MoI2-2-1	MoI2-3-1	Ishi-Ya5	Iba27-107	Ishi-Ya2	Ishi-Ya3-1	Ishi-Ya4-1	LP54/UK	Iba26-506	HgOg2-4-2	HgTa1	HgYa2-1	K23/HUN	Bu3-4	Bu3-5	Bu3-6	Bu3-7	Bu4-1	Bu4-2	Bu4-4	Bu4-6	Bu5-1	Bu5-6	Ishi-Sa5	Ishi-Ka3-1	Ishi-Ka4	Ishi-Sa4	Ishi-Ka3	Ishi-Ka5-1	Ihi-Ka6	Ihi-Ka7	Bu6-5
G1	UKG410/UK		83.04	79.51	86.57	86.57	88.34	82.33	86.22	86.22	86.22	86.22	85.16	86.22	86.22	86.22	85.51	85.87	85.87	84.1	85.87	83.39	83.04	82.69	61.27	59.15	60.21	59.86	60.21	59.3	60.49	60.49	60.84	60.84	60.35	60.35	60.35	60.35	59.44	59.44	59.44	59.44	59.44	59.44	59.09	59.79	59.79	59.79	60.35
	Ch-ah-f1/CHN	75.27		88.69	89.75	89.75	88.34	95.76	89.75	89.75	89.75	89.75	87.99	89.75	89.75	89.75	89.05	89.75	89.75	86.22	90.11	86.57	84.81	85.16	63.73	62.68	63.03	63.03	63.03	64.56	64.34	64.34	64.69	64.69	64.91	64.91	64.91	64.91	65.03	65.03	63.99	63.99	63.99	63.99	63.64	64.34	64.34	63.29	63.51
	13-03212/US	73.38	77.27		84.1	84.1	83.04	85.87	85.51	85.51	85.51	85.51	82.69	85.51	85.51	85.51	84.81	84.81	84.81	80.92	84.1	81.27	79.51	79.51	62.32	61.27	61.97	61.97	61.97	63.51	62.94	62.94	63.29	63.29	63.51	63.51	63.51	63.51	62.94	62.94	62.24	62.94	62.94	62.24	62.59	63.29	63.29	62.24	61.4
	Iba464-3-1	77.74	76.8	74.68		100	94.35	88.69	95.41	95.76	95.76	95.76	95.05	95.76	95.41	95.76	94.35	95.05	95.05	91.17	95.76	90.46	89.4	89.05	63.03	61.62	61.97	61.62	61.97	64.21	63.64	63.64	62.94	62.94	64.21	64.21	64.21	64.21	63.64	63.64	63.64	64.34	64.34	63.64	62.94	64.34	64.34	64.69	63.86
	Texas1/US	77.74	76.8	74.68	100		94.35	88.69	95.41	95.76	95.76	95.76	95.05	95.76	95.41	95.76	94.35	95.05	95.05	91.17	95.76	90.46	89.4	89.05	63.03	61.62	61.97	61.62	61.97	64.21	63.64	63.64	62.94	62.94	64.21	64.21	64.21	64.21	63.64	63.64	63.64	64.34	64.34	63.64	62.94	64.34	64.34	64.69	63.86
	Texas2/US	78.33	75.97	74.91	80.92	80.92		89.05	95.41	95.41	95.41	95.41	95.05	95.41	95.41	95.41	93.99	94.7	94.7	90.81	94.35	90.11	89.75	89.4	64.08	62.32	63.03	62.68	63.03	62.11	62.24	62.24	62.24	62.24	63.51	63.51	63.51	63.51	62.94	62.94	62.24	63.64	63.64	62.24	62.59	63.64	63.64	63.99	63.86
	15V010/BEL	73.38	82.92	75.62	75.85	75.85	76.8		89.4	89.4	89.4	89.4	87.99	89.4	89.4	89.4	87.99	89.4	89.4	86.57	88.69	86.57	85.51	85.16	63.38	62.32	62.32	62.32	62.32	64.56	63.99	63.99	63.99	63.99	64.91	64.91	64.91	64.91	65.38	65.38	64.34	63.99	63.99	64.34	64.34	64.69	64.69	63.29	62.81
	HgOg2-2	77.74	74.68	75.15	86.81	86.81	80.92	74.91		99.65	99.65	99.65	95.76	99.65	100	99.65	97.53	98.23	98.23	90.46	96.11	90.46	89.4	89.05	63.38	62.68	63.03	62.68	63.03	64.56	63.64	63.64	63.64	63.64	65.26	65.26	65.26	65.26	63.99	63.99	63.29	65.38	65.38	63.29	64.34	65.38	65.38	65.38	63.16
	HgOg2-3	78.21	74.91	75.15	87.75	87.75	81.39	74.91	98.7		100	100	96.11	100	99.65	100	97.88	98.59	98.59	90.46	96.47	90.46	89.4	89.05	63.38	62.68	63.03	62.68	63.03	64.56	63.64	63.64	63.64	63.64	65.26	65.26	65.26	65.26	63.99	63.99	63.29	65.38	65.38	63.29	64.34	65.38	65.38	65.38	63.16
	Og2-4-1	78.09	74.79	75.15	87.04	87.04	81.15	74.91	98.82	98.7		100	96.11	100	99.65	100	97.88	98.59	98.59	90.46	96.47	90.46	89.4	89.05	63.38	62.68	63.03	62.68	63.03	64.56	63.64	63.64	63.64	63.64	65.26	65.26	65.26	65.26	63.99	63.99	63.29	65.38	65.38	63.29	64.34	65.38	65.38	65.38	63.16
	HgOg2-5	78.21	74.79	75.27	87.16	87.16	81.27	74.91	98.94	98.82	99.88		96.11	100	99.65	100	97.88	98.59	98.59	90.46	96.47	90.46	89.4	89.05	63.38	62.68	63.03	62.68	63.03	64.56	63.64	63.64	63.64	63.64	65.26	65.26	65.26	65.26	63.99	63.99	63.29	65.38	65.38	63.29	64.34	65.38	65.38	65.38	63.16
	Iba464-4-1	78.21	77.15	74.68	85.63	85.63	81.98	76.44	87.28	87.87	87.51	87.63		96.11	95.76	96.11	95.41	95.41	95.41	90.11	96.47	90.11	88.69	88.34	63.73	63.03	62.68	62.32	62.68	62.81	60.84	60.84	60.84	60.84	62.81	62.81	62.81	62.81	61.54	61.54	61.54	62.94	62.94	61.54	61.89	62.94	62.94	62.59	62.11
	HgTa2-1-1	77.39	75.03	75.38	87.04	87.04	80.68	74.79	97.88	98.23	97.64	97.76	87.87		99.65	100	97.88	98.59	98.59	90.46	96.47	90.46	89.4	89.05	63.38	62.68	63.03	62.68	63.03	64.56	63.64	63.64	63.64	63.64	65.26	65.26	65.26	65.26	63.99	63.99	63.29	65.38	65.38	63.29	64.34	65.38	65.38	65.38	63.16
	HgTa2-2-1	77.62	75.15	75.5	87.16	87.16	81.04	75.15	98.47	98.59	98	98.12	87.87	99.41		99.65	97.53	98.23	98.23	90.46	96.11	90.46	89.4	89.05	63.38	62.68	63.03	62.68	63.03	64.56	63.64	63.64	63.64	63.64	65.26	65.26	65.26	65.26	63.99	63.99	63.29	65.38	65.38	63.29	64.34	65.38	65.38	65.38	63.16
	HgTa2-5	77.39	75.03	75.38	86.93	86.93	80.92	74.79	98	98.35	97.76	97.88	87.87	99.65	99.53		97.88	98.59	98.59	90.46	96.47	90.46	89.4	89.05	63.38	62.68	63.03	62.68	63.03	64.56	63.64	63.64	63.64	63.64	65.26	65.26	65.26	65.26	63.99	63.99	63.29	65.38	65.38	63.29	64.34	65.38	65.38	65.38	63.16
	MoI2-1-1	77.15	75.15	74.79	86.22	86.22	80.8	75.38	94.35	94.7	94.11	94.23	87.51	95.17	95.41	95.41		98.23	98.23	89.4	95.76	89.4	88.34	87.99	64.08	63.38	63.73	63.38	63.73	64.91	63.29	63.29	63.29	63.29	64.91	64.91	64.91	64.91	63.64	63.64	62.94	65.03	65.03	62.94	63.99	65.03	65.03	65.03	63.51
	MoI2-2-1	78.21	75.97	74.44	85.87	85.87	81.04	76.21	94.82	95.17	94.35	94.46	87.16	95.41	95.64	95.41	97.29		100	89.75	95.76	89.75	88.69	88.34	64.08	63.38	63.73	63.38	63.73	64.91	64.34	64.34	64.34	64.34	65.61	65.61	65.61	65.61	64.34	64.34	63.64	65.03	65.03	63.64	63.99	65.03	65.03	65.03	63.51
	MoI2-3-1	78.21	75.97	74.44	85.87	85.87	81.04	76.21	94.82	95.17	94.35	94.46	87.16	95.41	95.64	95.41	97.29	100		89.75	95.76	89.75	88.69	88.34	64.08	63.38	63.73	63.38	63.73	64.91	64.34	64.34	64.34	64.34	65.61	65.61	65.61	65.61	64.34	64.34	63.64	65.03	65.03	63.64	63.99	65.03	65.03	65.03	63.51
	Ishi-Ya5	74.68	76.33	71.61	79.62	79.62	77.86	75.62	77.39	77.74	77.74	77.62	78.33	77.27	77.39	77.27	78.21	78.33	78.33		90.11	99.29	97.88	97.53	64.44	61.97	62.68	62.68	62.68	64.91	63.99	63.99	63.64	63.64	65.26	65.26	65.26	65.26	64.69	64.69	63.99	64.69	64.69	63.99	63.29	63.99	63.99	64.34	64.56
	Iba27-107	76.56	77.97	75.85	86.57	86.57	81.63	75.5	87.63	88.34	87.63	87.75	89.28	88.22	88.34	88.34	88.57	87.87	87.87	78.8		90.11	88.69	88.34	63.38	62.68	62.32	61.97	62.32	64.56	62.24	62.24	62.24	62.24	63.86	63.86	63.86	63.86	63.29	63.29	63.29	63.99	63.99	63.29	62.94	63.99	63.99	63.29	64.21
	Ishi-Ya2	74.79	76.68	72.2	79.27	79.27	77.74	76.09	77.03	77.39	77.39	77.27	78.56	77.39	77.27	77.39	78.09	78.21	78.21	98.82	78.92		97.17	97.17	64.79	62.32	63.03	63.03	63.03	65.26	63.64	63.64	63.99	63.99	65.61	65.61	65.61	65.61	65.03	65.03	64.34	65.03	65.03	64.34	63.64	64.34	64.34	63.99	64.21
	Ishi-Ya3-1	74.56	75.74	71.02	78.92	78.92	77.27	75.38	76.91	77.03	77.03	76.91	77.62	76.8	76.68	76.8	77.74	77.86	77.86	97.64	78.21	97.53		99.65	64.44	61.27	61.97	61.97	61.97	64.56	63.99	63.99	63.64	63.64	64.91	64.91	64.91	64.91	64.34	64.34	63.64	64.69	64.69	63.64	63.99	64.69	64.69	65.03	64.21
	Ishi-Ya4-1	74.44	75.85	71.14	78.8	78.8	77.15	75.27	76.8	76.91	76.91	76.8	77.5	76.68	76.56	76.68	77.62	77.74	77.74	97.53	78.09	97.41	99.88		64.44	61.27	61.97	61.97	61.97	64.56	63.99	63.99	63.64	63.64	64.91	64.91	64.91	64.91	64.34	64.34	63.64	64.69	64.69	63.64	63.99	64.69	64.69	65.03	64.21
G2	LP54/UK	59.86	62.91	62.09	61.85	61.85	61.38	61.74	61.38	60.92	61.5	61.38	60.68	61.38	61.15	61.27	61.74	62.21	62.21	62.32	61.62	62.79	62.56	62.68		93.66	93.66	93.31	94.01	59.3	59.09	59.09	59.44	59.44	60	60	60	60	60.49	60.49	59.09	58.39	58.39	59.09	59.09	58.04	58.39	58.39	60
	Iba26-506	59.39	62.56	60.45	60.33	60.33	61.85	61.62	59.86	59.98	59.98	59.86	62.09	59.86	59.98	59.86	61.15	61.27	61.27	63.26	60.8	63.62	62.79	62.91	79.11		94.01	93.66	94.37	58.6	58.04	58.04	58.39	58.39	58.95	58.95	58.95	58.95	58.39	58.39	58.39	57.34	57.34	58.39	58.04	56.99	57.69	56.64	58.6
	HgOg2-4-2	59.86	63.15	60.56	61.27	61.27	63.97	60.92	60.8	61.03	61.03	60.92	61.38	60.56	60.56	60.68	61.5	61.38	61.38	61.15	61.5	61.38	60.56	60.68	77.58	80.75		99.65	99.65	58.6	58.74	58.74	59.09	59.09	58.6	58.6	58.6	58.6	58.74	58.74	56.99	57.34	57.34	56.99	58.04	56.64	56.99	56.64	59.65
	HgTa1	58.57	62.44	60.68	60.56	60.56	63.5	61.62	60.56	60.45	60.56	60.45	60.33	60.33	60.21	60.09	60.8	60.92	60.92	61.62	60.21	61.85	61.03	61.15	77.58	79.69	94.37		99.3	58.6	58.74	58.74	59.09	59.09	58.6	58.6	58.6	58.6	58.74	58.74	56.99	57.34	57.34	56.99	58.04	56.64	56.99	56.64	59.65
	HgYa2-1	59.74	62.91	60.45	61.5	61.5	63.85	60.68	61.03	61.27	61.03	60.92	60.92	60.8	60.8	60.92	61.27	61.15	61.15	60.92	61.03	61.15	60.33	60.45	77.46	80.4	98.59	94.37		58.6	58.74	58.74	59.09	59.09	58.6	58.6	58.6	58.6	58.74	58.74	56.99	57.34	57.34	56.99	58.04	56.64	56.99	56.64	59.65
G3	K23/HUN	61.29	63.39	62.22	62.69	62.69	61.4	63.27	62.11	61.99	61.99	61.99	60.7	62.11	61.75	61.75	61.99	62.22	62.22	63.51	60.94	63.74	64.33	64.33	60.94	59.65	60.12	59.77	60.12		87.02	87.02	86.67	86.67	90.14	90.14	90.14	90.14	88.42	87.72	89.47	88.42	88.42	89.47	87.72	87.72	88.07	87.37	83.1
	Bu3-4	58.74	63.05	59.79	59.67	59.67	61.31	62.24	59.32	59.09	59.56	59.56	58.74	59.21	59.21	59.21	58.16	58.74	58.74	61.19	58.97	61.07	61.77	61.77	58.74	58.51	59.56	58.86	59.56	75.79		100	98.25	98.25	90.53	90.53	90.53	90.53	89.82	89.82	88.07	87.02	87.02	88.07	85.61	87.02	87.02	88.07	82.11
	Bu3-5	58.74	63.05	59.79	59.67	59.67	61.31	62.24	59.32	59.09	59.56	59.56	58.74	59.21	59.21	59.21	58.16	58.74	58.74	61.19	58.97	61.07	61.77	61.77	58.74	58.51	59.56	58.86	59.56	75.79	100		98.25	98.25	90.53	90.53	90.53	90.53	89.82	89.82	88.07	87.02	87.02	88.07	85.61	87.02	87.02	88.07	82.11
	Bu3-6	58.97	63.17	59.79	59.56	59.56	61.31	62	59.67	59.44	59.91	59.91	58.74	59.56	59.56	59.56	58.51	59.09	59.09	61.54	59.32	61.66	61.89	61.89	58.97	58.51	59.56	58.86	59.56	75.32	98.71	98.71		100	90.18	90.18	90.18	90.18	89.47	89.47	87.72	86.67	86.67	87.72	85.26	86.67	86.67	87.02	81.4
	Bu3-7	58.97	63.17	59.79	59.56	59.56	61.31	62	59.67	59.44	59.91	59.91	58.74	59.56	59.56	59.56	58.51	59.09	59.09	61.54	59.32	61.66	61.89	61.89	58.97	58.51	59.56	58.86	59.56	75.32	98.71	98.71	100		90.18	90.18	90.18	90.18	89.47	89.47	87.72	86.67	86.67	87.72	85.26	86.67	86.67	87.02	81.4
	Bu4-1	60.47	63.86	61.17	62.11	62.11	61.17	63.27	60.58	61.29	60.7	60.7	61.29	60.58	60.82	60.82	61.4	61.29	61.29	64.09	62.81	64.33	63.86	63.86	58.25	58.71	59.77	60.47	60.47	76.06	78.83	78.83	79.06	79.06		100	100	100	90.53	90.53	91.23	89.47	89.47	91.23	87.02	88.77	88.77	88.07	83.45
	Bu4-2	60.47	63.86	61.17	62.11	62.11	61.17	63.27	60.58	61.29	60.7	60.7	61.17	60.58	60.82	60.82	61.4	61.29	61.29	63.98	62.69	64.44	63.74	63.74	58.01	58.83	59.77	60.47	60.7	76.06	79.06	79.06	79.3	79.3	99.53		100	100	90.53	90.53	91.23	89.47	89.47	91.23	87.02	88.77	88.77	88.07	83.45
	Bu4-4	60.47	63.74	61.29	62.11	62.11	61.29	63.16	60.58	61.29	60.7	60.7	61.17	60.58	60.82	60.82	61.4	61.29	61.29	63.98	62.69	64.21	63.74	63.74	58.25	58.71	59.77	60.47	60.47	76.06	78.95	78.95	79.18	79.18	99.88	99.65		100	90.53	90.53	91.23	89.47	89.47	91.23	87.02	88.77	88.77	88.07	83.45
	Bu4-6	60.47	63.74	61.29	62.11	62.11	61.29	63.16	60.58	61.29	60.7	60.7	61.17	60.58	60.82	60.82	61.4	61.29	61.29	63.98	62.69	64.21	63.74	63.74	58.25	58.71	59.77	60.47	60.47	76.06	78.95	78.95	79.18	79.18	99.88	99.65	100		90.53	90.53	91.23	89.47	89.47	91.23	87.02	88.77	88.77	88.07	83.45
	Bu5-1	59.44	63.99	62.47	61.77	61.77	62	64.22	61.19	61.31	61.66	61.66	61.19	61.07	61.19	61.19	60.37	60.96	60.96	64.34	61.77	64.34	64.1	64.1	59.79	59.44	59.09	60.26	59.09	78.6	78.71	78.71	78.83	78.83	79.77	79.53	79.77	79.77		98.95	90.18	88.42	88.42	90.18	87.72	88.77	89.12	88.42	83.51
	Bu5-6	59.44	63.87	62.59	61.89	61.89	61.89	64.1	61.31	61.42	61.77	61.77	61.31	61.19	61.31	61.31	60.49	61.07	61.07	64.69	61.89	64.69	64.45	64.45	60.02	59.67	58.86	60.02	58.86	78.25	78.6	78.6	78.6	78.6	79.88	79.65	79.88	79.88	99.42		90.18	88.07	88.07	90.18	87.37	88.42	88.77	88.07	82.81
	Ishi-Sa5	59.09	63.87	60.96	62.7	62.7	62.47	62.94	60.49	60.61	60.14	60.14	61.19	60.61	60.61	60.72	61.77	61.31	61.31	63.29	61.19	63.52	63.4	63.4	59.91	60.84	60.61	59.32	60.37	76.37	76.84	76.84	76.49	76.49	78.48	78.48	78.6	78.6	77.66	78.01		90.18	90.18	100	87.37	89.12	89.12	88.77	83.86
	Ishi-Ka3-1	60.61	63.87	60.84	61.89	61.89	61.07	63.52	60.14	60.14	59.67	59.67	59.09	59.32	59.32	59.32	60.02	60.14	60.14	62.7	59.79	62.59	62.94	62.94	60.02	59.79	60.49	60.61	61.31	76.96	79.18	79.18	79.06	79.06	78.6	78.71	78.6	78.6	77.78	77.66	79.65		100	90.18	95.09	97.89	97.89	98.25	85.61
	Ishi-Ka4	60.61	63.87	60.84	61.89	61.89	61.07	63.52	60.14	60.14	59.67	59.67	59.09	59.32	59.32	59.32	60.02	60.14	60.14	62.7	59.79	62.59	62.94	62.94	60.02	59.79	60.49	60.61	61.31	76.96	79.18	79.18	79.06	79.06	78.6	78.71	78.6	78.6	77.78	77.66	79.65	100		90.18	95.09	97.89	97.89	98.25	85.61
	Ishi-Sa4	59.09	63.87	60.96	62.59	62.59	62.47	62.94	60.37	60.49	60.02	60.02	61.31	60.49	60.49	60.61	61.66	61.19	61.19	63.29	61.07	63.52	63.4	63.4	60.02	60.72	60.49	59.21	60.26	76.37	76.84	76.84	76.49	76.49	78.48	78.48	78.6	78.6	77.66	78.01	99.88	79.53	79.53		87.37	89.12	89.12	88.77	83.86
	Ishi-Ka3	60.49	63.4	60.72	60.72	60.72	60.02	63.64	59.79	60.02	59.32	59.32	58.74	59.56	59.32	59.56	59.56	59.91	59.91	62	59.56	61.89	62.47	62.47	58.97	58.97	59.67	59.67	60.26	76.84	78.01	78.01	77.43	77.43	78.25	78.36	78.25	78.25	78.01	77.89	78.13	94.39	94.39	78.01		96.49	96.84	94.74	83.86
	Ishi-Ka5-1	60.96	63.64	60.96	61.54	61.54	60.61	63.52	60.26	60.49	59.79	59.79	59.21	59.91	59.67	59.91	59.91	60.26	60.26	62.35	60.02	62.24	62.82	62.82	58.86	58.86	59.67	59.44	60.26	76.73	78.95	78.95	78.71	78.71	79.53	79.65	79.53	79.53	78.25	78.13	79.18	96.73	96.73	79.06	97.19		99.3	97.54	85.26
	Ihi-Ka6	61.07	63.75	61.07	61.66	61.66	60.72	63.4	60.37	60.61	59.91	59.91	59.32	60.02	59.79	60.02	60.02	60.37	60.37	62.47	60.14	62.35	62.94	62.94	58.86	59.09	59.67	59.44	60.26	76.73	78.95	78.95	78.71	78.71	79.53	79.65	79.53	79.53	78.25	78.13	79.18	96.73	96.73	79.06	97.19	99.77		97.54	85.26
	Ihi-Ka7	61.19	63.17	60.61	61.66	61.66	60.61	63.29	60.26	60.49	59.79	59.79	59.32	59.91	59.67	59.91	59.91	60.26	60.26	62.7	60.02	62.35	63.17	63.17	59.09	58.62	59.79	59.56	60.37	76.49	79.65	79.65	79.42	79.42	79.06	79.18	79.06	79.06	78.25	78.13	78.83	96.61	96.61	78.71	96.14	98.71	98.71		85.26
	Bu6-5	59.77	63.74	60.58	63.51	63.51	62.22	62.81	60	60.23	60.35	60.23	60.82	60	60.35	60.12	60.94	60.82	60.82	62.46	62.11	62.69	62.69	62.69	58.13	58.95	61.4	60.82	61.87	72.89	70.99	70.99	70.53	70.53	72.18	72.3	72.18	72.18	73.1	72.98	73.8	73.92	73.92	73.68	72.4	72.98	72.98	72.98
	Bu8-2	60.26	63.64	61.66	62.47	62.47	63.17	63.05	63.05	62.47	63.17	63.17	61.89	62.59	62.59	62.47	61.77	62.24	62.24	62.59	62.94	63.17	62.59	62.59	59.09	59.91	59.56	59.21	60.02	73.22	71.7	71.7	72.16	72.16	73.33	73.22	73.22	73.22	74.85	74.62	73.1	75.09	75.09	73.1	75.2	75.56	75.56	75.44	76.02
	Bu8-4	60.14	63.75	61.66	62.59	62.59	63.05	62.7	62.7	62.12	62.82	62.82	61.89	62.24	62.12	62	61.54	61.77	61.77	62.47	63.05	63.05	62.47	62.47	59.21	59.91	59.44	59.32	59.91	73.1	71.23	71.23	71.93	71.93	73.57	73.45	73.45	73.45	74.85	74.62	72.63	75.09	75.09	72.63	75.2	75.56	75.56	75.32	76.49
	Ishi-Ya4-2	61.07	61.54	61.31	62.35	62.35	60.96	62.82	62.47	62.59	62.47	62.59	62.82	62.35	62.82	62.47	62.12	62.12	62.12	62.12	62.47	62.24	62	62	59.91	58.04	57.46	58.16	58.28	72.28	69.94	69.94	69.82	69.82	71.23	71.46	71.23	71.23	73.92	74.27	72.28	72.87	72.87	72.4	70.88	72.05	71.81	72.28	78.95
G4	WBD/HUN	63.6	65.25	63.96	64.9	64.9	62.9	64.78	64.19	64.55	63.96	63.96	62.9	63.96	63.84	63.72	64.9	64.66	64.66	64.19	63.84	63.37	63.96	63.96	64.44	62.21	62.68	62.21	62.91	64.56	63.05	63.05	62.7	62.7	63.63	63.39	63.63	63.63	62.12	62.24	62.47	62.82	62.82	62.47	63.05	62.7	62.82	62.59	63.16
	Iba464-3-2	63.02	66.67	65.96	65.25	65.25	66.08	66.78	64.31	64.78	64.78	64.9	65.14	64.66	64.55	64.55	64.9	64.78	64.78	64.9	63.84	65.14	65.14	65.14	62.68	61.27	64.91	64.08	65.02	66.08	62.35	62.35	61.77	61.77	62.34	62.46	62.34	62.34	63.4	63.17	61.19	62.59	62.59	61.19	62.94	62.35	62.24	62.12	63.39
	HgYa1-1	64.43	66.08	63.49	64.08	64.08	67.37	65.84	64.43	64.55	64.43	64.55	63.96	63.84	63.96	63.84	63.72	64.08	64.08	65.37	64.31	65.02	64.9	64.9	61.97	61.27	62.21	61.74	62.21	63.16	64.69	64.69	64.57	64.57	62.57	62.69	62.57	62.57	63.64	63.29	62.35	64.22	64.22	62.35	64.45	64.57	64.45	64.69	60.35
G5	TB4-OEV/HUN	59.3	59.65	58.25	59.42	59.42	60.23	58.48	58.71	58.95	59.06	59.06	59.53	58.36	58.83	58.71	59.06	58.71	58.71	60.23	58.25	60.12	60.12	60	64.68	63.98	65.38	65.15	65.38	58.51	57.49	57.49	57.03	57.03	55.48	55.48	55.48	55.48	58.54	58.65	57.72	57.84	57.84	57.84	57.84	57.03	57.14	57.26	57.11
G6	KOR-G6	62.79	67.25	65.96	65.85	65.85	63.38	67.25	64.91	65.14	65.26	65.26	65.61	65.14	64.91	65.02	64.91	65.26	65.26	66.2	65.73	65.85	65.38	65.26	63.74	62.69	61.52	61.75	61.87	65.15	64.45	64.45	64.45	64.45	62.82	62.82	62.7	62.7	64.92	65.38	64.69	65.27	65.27	64.57	65.38	66.32	66.2	66.08	62.47
	HgTa2-1-2	63.15	66.67	66.9	65.38	65.38	65.73	67.61	63.97	64.44	64.08	64.2	65.26	64.44	64.32	64.44	65.38	65.14	65.14	64.91	65.61	65.02	64.44	64.32	62.92	61.52	62.69	62.34	62.34	64.45	63.64	63.64	63.75	63.75	63.87	63.99	63.87	63.87	64.22	64.22	64.22	66.43	66.43	64.1	65.73	66.55	66.43	65.97	62.7
	Iba464-4-2	60.68	65.38	64.91	64.32	64.32	64.55	65.14	63.5	63.38	63.73	63.85	63.73	64.32	64.2	64.32	63.97	63.85	63.85	65.02	65.02	65.14	64.32	64.2	64.09	63.27	62.22	63.63	62.69	62.47	65.15	65.15	65.15	65.15	62.7	62.94	62.82	62.82	63.75	63.99	62.94	64.34	64.34	62.82	63.64	64.69	64.57	64.45	62.7
G8	724118/VNM	57.51	60.68	62.21	60.33	60.33	60.45	62.32	59.98	59.98	59.86	59.74	59.98	59.86	60.21	60.09	60.21	60.45	60.45	58.1	59.04	57.86	57.63	57.51	65.85	64.67	66.08	65.73	66.67	60.94	58.74	58.74	58.86	58.86	59.77	59.65	59.77	59.77	58.51	58.51	59.32	60.84	60.84	59.32	61.66	60.96	61.07	60.37	60.47
G9	734087/VNM	60.94	63.27	62.69	63.16	63.16	62.81	62.46	63.74	63.51	63.74	63.74	61.52	63.27	63.51	63.39	63.51	64.33	64.33	62.46	63.27	62.57	62.34	62.34	59.77	60.7	59.06	58.6	58.95	73.24	70.29	70.29	70.53	70.53	72.3	72.54	72.42	72.42	71.93	72.16	71.93	72.4	72.4	71.93	72.16	72.16	72.16	72.16	71.01
	714152/VNM	60.35	63.39	62.46	62.92	62.92	62.92	62.81	63.63	63.39	63.63	63.63	61.64	63.39	63.63	63.51	63.63	64.44	64.44	62.69	63.39	62.81	62.57	62.57	59.77	60.23	58.95	58.71	58.83	73.12	70.06	70.06	70.29	70.29	72.42	72.65	72.54	72.54	72.28	72.51	72.05	72.63	72.63	72.05	72.16	72.16	72.16	72.16	71.13
	714171/VNM	60	63.04	60.94	62.69	62.69	61.75	62.22	61.4	61.64	61.4	61.4	60.58	61.29	61.4	61.29	61.75	62.11	62.11	62.92	61.05	62.81	62.69	62.69	59.42	59.65	58.71	59.18	58.6	73.83	70.64	70.64	70.88	70.88	72.54	72.77	72.65	72.65	71.58	71.81	71.93	72.98	72.98	71.93	72.28	72.51	72.51	72.75	71.13
	HgTa2-2-2	61.52	63.16	62.92	63.16	63.16	64.33	63.86	63.16	63.04	63.16	63.16	62.11	63.16	63.27	63.39	63.27	63.04	63.04	63.51	63.39	63.74	63.39	63.39	60.94	60.12	58.95	59.65	59.3	75.47	71.23	71.23	71.7	71.7	73.94	73.94	74.06	74.06	72.16	72.16	71.58	72.05	72.05	71.58	71.81	72.75	72.75	72.75	70.54
	Iba27-21	61.54	62.47	60.49	64.1	64.1	63.05	61.31	62.94	63.29	63.4	63.4	63.17	63.87	63.87	63.99	63.64	63.99	63.99	63.05	64.22	63.05	63.05	63.05	61.07	58.62	58.16	58.74	58.62	72.16	72.16	72.16	72.4	72.4	73.45	73.45	73.57	73.57	73.33	73.57	72.98	72.63	72.63	72.98	72.87	73.57	73.57	73.8	70.41
	Iba26-489	61.54	62.47	60.14	63.75	63.75	63.05	61.07	62.82	63.17	63.29	63.29	62.82	63.75	63.75	63.87	63.29	63.64	63.64	63.17	63.87	63.17	63.17	63.17	60.61	58.62	57.69	58.28	58.16	72.16	72.05	72.05	72.28	72.28	73.45	73.45	73.57	73.57	73.1	73.33	72.75	72.75	72.75	72.75	72.98	73.68	73.68	73.92	70.41
	Iba27-20	60.7	62.69	61.87	61.64	61.64	62.69	61.64	60.94	60.58	60.82	60.82	61.4	60.58	60.7	60.82	61.52	61.29	61.29	63.86	62.34	64.21	64.44	64.44	60.23	60.35	60	60.35	60	73.24	72.63	72.63	72.87	72.87	72.65	72.65	72.77	72.77	72.16	72.4	73.1	70.88	70.88	73.1	70.53	71.35	71.35	71.35	70.54
	Ishi-Ya3-2	62.69	63.16	60.82	64.21	64.21	63.39	61.52	61.52	61.4	61.4	61.4	61.87	61.75	61.75	61.87	61.64	62.34	62.34	62.69	62.57	63.04	62.92	62.92	61.17	60.94	58.48	58.83	58.95	72.65	71.93	71.93	72.16	72.16	73.36	73.47	73.47	73.47	72.4	72.63	72.4	71.7	71.7	72.4	70.29	70.99	70.99	71.23	68.9
	Ishi-Ya4-3	62.57	63.04	60.7	64.09	64.09	63.27	61.4	61.4	61.29	61.29	61.29	61.75	61.64	61.64	61.75	61.52	62.22	62.22	62.57	62.46	62.92	62.81	62.81	61.05	60.82	58.6	58.95	59.06	72.54	71.81	71.81	72.05	72.05	73.24	73.36	73.36	73.36	72.51	72.75	72.28	71.58	71.58	72.28	70.18	70.88	70.88	71.11	68.78
G10	12R021/BEL	61.75	65.85	63.98	64.68	64.68	65.61	65.61	65.03	64.8	64.44	64.44	64.8	64.09	64.33	64.09	65.03	65.5	65.5	64.91	64.33	64.68	65.38	65.26	62.57	62.92	61.99	62.57	62.34	69.84	68.89	68.89	68.3	68.3	68.19	68.08	68.19	68.19	70.41	70.53	68.77	68.65	68.65	68.77	69.36	69.01	69.01	69.12	67.61
	HgYa2-3-1	60.82	62.46	64.56	63.16	63.16	63.63	62.92	62.69	63.27	63.04	63.04	63.27	62.81	63.04	62.81	62.92	63.16	63.16	64.44	63.16	64.56	64.44	64.33	61.99	62.57	61.29	61.29	60.94	70.42	70.29	70.29	69.82	69.82	70.31	70.42	70.42	70.42	68.77	69.12	70.18	68.65	68.65	70.18	69.59	68.3	68.3	68.07	67.84
	HgYa2-4-1	60.82	62.46	64.56	63.16	63.16	63.63	62.92	62.69	63.27	63.04	63.04	63.27	62.81	63.04	62.81	62.92	63.16	63.16	64.44	63.16	64.56	64.44	64.33	61.99	62.57	61.29	61.29	60.94	70.42	70.29	70.29	69.82	69.82	70.31	70.42	70.42	70.42	68.77	69.12	70.18	68.65	68.65	70.18	69.59	68.3	68.3	68.07	67.84
	Ishi-Ka3-2	61.99	64.56	64.09	64.09	64.09	64.09	64.68	62.46	62.92	62.11	62.11	62.57	63.04	63.39	63.16	64.09	64.33	64.33	63.16	64.56	63.04	62.69	62.69	63.04	62.34	62.22	63.04	62.34	68.54	68.54	68.54	68.54	68.54	68.08	68.19	68.19	68.19	69.12	69.01	67.37	67.6	67.6	67.37	68.3	66.9	66.9	67.25	68.78
	Ishi-Im8	61.87	64.91	65.38	64.21	64.21	63.86	65.03	62.11	62.69	62.22	62.22	64.56	62.81	62.81	62.92	63.16	63.16	63.16	64.56	64.91	64.68	64.21	64.21	61.4	62.11	61.17	61.64	61.64	69.72	67.72	67.72	67.84	67.84	69.72	69.84	69.84	69.84	69.36	69.24	66.55	68.07	68.07	66.55	68.3	67.37	67.37	67.84	66.78
	Ishi-Im9	61.4	64.91	65.26	64.09	64.09	63.86	64.91	62.22	62.81	62.34	62.34	64.56	62.92	62.92	63.04	63.27	63.27	63.27	64.44	64.8	64.56	64.09	64.09	61.29	61.99	61.05	61.29	61.52	70.07	67.95	67.95	68.07	68.07	70.07	70.19	70.19	70.19	69.36	69.24	66.78	68.65	68.65	66.78	68.65	67.72	67.72	68.19	67.14
G11	744257/VNM	63.13	65.49	66.31	64.66	64.66	64.19	67.26	64.78	64.66	64.78	64.78	64.66	64.55	64.78	64.66	65.14	65.61	65.61	65.72	65.72	65.25	64.9	64.78	66.2	65.49	65.38	65.73	65.26	66.31	64.21	64.21	64.21	64.21	66.55	66.43	66.55	66.55	66.08	66.2	64.91	65.38	65.38	64.91	65.15	64.91	64.91	64.68	64.55
G12	714222/VNM	64.67	65.96	65.61	62.68	62.68	62.32	65.26	63.97	63.85	63.62	63.62	62.79	63.73	63.85	63.73	64.32	64.32	64.32	63.73	63.97	63.73	63.62	63.62	61.38	63.73	62.32	61.97	62.91	65.73	65.26	65.26	64.91	64.91	64.91	65.26	64.91	64.91	64.8	65.15	63.39	66.43	66.43	63.27	66.32	66.67	66.67	66.43	65.96
G13	714270/VNM	61.38	63.15	64.08	63.73	63.73	63.15	61.38	64.2	64.44	64.2	64.32	64.2	63.5	63.97	63.85	64.44	63.97	63.97	62.68	63.62	62.09	62.21	62.21	60.56	61.62	60.92	60.56	60.33	64.91	62.69	62.69	62.69	62.69	61.27	61.38	61.27	61.27	63.98	63.98	62.92	62.81	62.81	62.92	62.81	62.57	62.46	63.04	63.03
G14	714405/VNM	63.26	67.61	65.49	65.02	65.02	66.67	67.37	66.08	65.96	65.26	65.26	65.02	65.61	65.73	65.73	66.2	66.78	66.78	65.26	66.2	65.26	65.02	64.91	65.02	65.02	64.55	63.62	64.67	64.79	61.52	61.52	61.64	61.64	65.26	65.38	65.26	65.26	63.16	63.39	63.39	64.56	64.56	63.27	65.5	64.91	65.15	64.68	63.15
G15	724307/VNM	60.23	60.82	60.35	58.83	58.83	60.7	61.75	58.95	59.18	58.95	59.06	59.53	59.3	59.65	59.53	59.06	59.18	59.18	61.99	59.65	62.11	61.64	61.52	61.17	61.99	62.11	62.11	62.22	67.96	68.89	68.89	69.01	69.01	69.37	69.01	69.37	69.37	69.36	69.24	69.12	69.71	69.71	69.24	69.59	69.36	69.12	69.24	69.13
G16	BS14-173H2/VNM	58.89	58.78	58.89	61.01	61.01	58.89	60.54	61.72	61.48	61.37	61.25	60.07	61.25	61.37	61.37	60.78	61.48	61.48	60.66	62.19	60.42	60.42	60.42	58.92	56.1	57.86	57.39	57.86	57.39	56.49	56.49	56.84	56.84	57.63	57.75	57.63	57.63	59.06	59.18	58.13	58.13	58.13	58.01	58.36	58.36	58.36	58.13	60.8
G?	08NC/US	58.33	59.98	61.38	60.33	60.33	58.92	59.86	59.74	59.86	59.27	59.39	59.98	59.74	59.86	59.86	59.74	59.62	59.62	60.45	60.33	60.09	60.45	60.33	69.13	68.19	68.43	68.43	68.08	61.29	56.76	56.76	57.11	57.11	60.12	60	60.12	60.12	59.67	59.91	60.02	60.02	60.02	60.02	59.79	59.91	60.14	59.67	60.82
G?	JL14/CHN	53.92	56.96	56.26	55.44	55.44	56.49	56.84	55.79	55.79	55.44	55.56	57.08	55.44	55.67	55.67	56.37	56.96	56.96	57.89	56.14	57.78	57.89	57.78	63.98	62.46	61.64	61.87	61.4	58.51	54.94	54.94	54.94	54.94	57.23	56.99	57.11	57.11	57.72	58.19	57.84	56.91	56.91	57.72	57.61	57.03	57.03	57.03	57.69
G?	Ishi-Ka2	59.79	63.4	61.66	59.67	59.67	61.31	62.35	61.54	61.31	61.31	61.42	59.56	61.31	61.07	61.19	60.61	60.72	60.72	60.14	60.49	60.49	60.49	60.37	61.19	60.02	61.77	62.35	62	69.47	69.12	69.12	68.89	68.89	66.32	65.96	66.32	66.32	68.89	68.77	69.24	69.82	69.82	69.36	71.81	69.01	69.01	69.01	67.13
[truncated: 35 more columns]
