# Supplementary material for: Genetic diversity and recombination of enterovirus G strains in Japanese pigs: High prevalence of strains carrying a papain-like cysteine protease sequence in the enterovirus G population
Source: PLoS One. 2018 Jan 11;13(1):e0190819. doi: 10.1371/journal.pone.0190819 (PMC5764308; doi:10.1371/journal.pone.0190819)
Supplement: S2 Table — (XLSX) [file pone.0190819.s003.xlsx]

## Sheet: Sheet1
S2 Table. Tsuchiaka et al.
	HgOg2-2	HgOg2-3	HgOg2-4-1	HgOg2-5	Iba464-4-1	HgTa2-1-1	HgTa2-2-1	HgTa2-5	MoI2-1-1	MoI2-2-1	MoI2-3-1	Ishi-Ya5	Iba27-107	Ishi-Ya2	Ishi-Ya3-1	Ishi-Ya4-1	HgYa2-1	Texas1	Texas2	08/NC/USA	b/15V010/BEL	Toro_HgYa2-2	Toro-SH1	Toro-NPL	Toro-Kago	Toro-Ishi
EVG/Porcine/JPN/HgOg2-2/2015/G1-PL-CP (LC316774)		91	95.26	91.47	83.72	91.47	91.47	90.52	89.57	89.57	89.57	83.87	85.45	84.33	83.87	83.87	91	80.72	80.72	76.64	81.13	55.61	53.81	54.26	52.91	53.81
EVG/Porcine/JPN/HgOg2-3/2015/G1-PL-CP (LC316775)	88.78		92.89	99.53	86.51	99.53	99.53	96.68	94.79	96.21	96.21	84.79	88.26	85.25	84.79	84.79	99.05	80.27	80.27	77.57	83.02	54.71	52.91	52.02	51.12	52.02
EVG/Porcine/JPN/HgOg2-4-1/2015/G1-PL-CP (LC316776)	93.68	89.42		93.36	85.58	93.36	93.36	93.36	92.42	91.47	91.47	84.79	87.32	85.25	84.79	84.79	92.89	78.92	78.92	76.64	81.6	56.5	54.26	54.71	53.36	54.26
EVG/Porcine/JPN/HgOg2-5/2015/G1-PL-CP (LC316777)	88.63	99.21	89.57		86.98	100	100	97.16	95.26	96.68	96.68	85.25	88.73	85.71	85.25	85.25	99.53	80.72	80.72	78.04	83.49	54.71	52.91	52.02	51.12	52.02
EVG/Porcine/JPN/Iba464-4-1/2015/G1-PL-CP (LC316778)	82.33	84.5	81.86	84.34		86.98	86.98	86.98	86.51	85.12	85.12	91.24	87.91	90.78	90.32	90.32	86.51	82.51	82.51	79.17	82.41	58.74	58.3	57.85	56.05	56.95
EVG/Porcine/JPN/HgTa2-1-1/2015/G1-PL-CP (LC316779)	87.68	97.63	87.84	97.47	84.34		100	97.16	95.26	96.68	96.68	85.25	88.73	85.71	85.25	85.25	99.53	80.72	80.72	78.04	83.49	54.71	52.91	52.02	51.12	52.02
EV/Porcine/JPN/HgTa2-2-1/2015/G1-PL-CP (LC316780)	88.15	98.58	88.47	98.42	84.81	98.74		97.16	95.26	96.68	96.68	85.25	88.73	85.71	85.25	85.25	99.53	80.72	80.72	78.04	83.49	54.71	52.91	52.02	51.12	52.02
EVG/Porcine/JPN/HgTa2-5/2015/G1-PL-CP (LC316781)	87.52	95.58	89.42	95.73	84.65	95.58	96.52		98.1	94.79	94.79	85.25	87.79	85.71	85.25	85.25	96.68	79.82	79.82	76.17	83.02	56.05	54.26	53.36	52.47	53.36
EVG/Porcine/JPN/MoI2-1-1/2015/G1-PL-CP (LC316782)	86.57	92.26	87.99	92.42	82.95	91.94	92.58	96.05		95.73	95.73	85.25	88.26	85.25	84.79	84.79	95.26	78.92	78.92	76.64	82.55	56.05	54.26	53.36	52.47	53.36
EVG/Porcine/JPN/MoI2-2-1/2015/G1-PL-CP (LC316783)	86.41	95.1	87.05	94.94	84.96	95.42	96.05	93.84	93.05		100	84.79	87.79	84.79	84.33	84.33	96.21	78.48	78.48	76.64	81.6	53.81	52.02	51.12	50.22	51.12
EVG/Porcine/JPN/MoI2-3-1/2015/G1-PL-CP (LC316784)	86.41	95.1	87.05	94.94	84.96	95.42	96.05	93.84	93.05	100		84.79	87.79	84.79	84.33	84.33	96.21	78.48	78.48	76.64	81.6	53.81	52.02	51.12	50.22	51.12
EVG/Porcine/JPN/Ishi-Ya5/2015/G1-PL-CP (LC316785)	82.33	83.41	81.57	83.26	88.02	82.95	83.41	83.87	82.8	82.95	82.95		88.94	98.62	97.7	97.7	84.79	82.51	82.51	79.36	82.11	56.95	56.05	55.16	54.26	55.16
EVG/Porcine/JPN/Iba27-107/2015/G1-PL-CP (LC316786)	84.04	86.7	84.35	86.54	88.22	86.38	86.85	85.92	84.82	86.7	86.7	86.64		88.48	88.02	88.02	88.26	80.72	80.72	83.64	80.84	56.05	55.61	54.26	53.81	54.71
EVG/Porcine/JPN/Ishi-Ya2/2016/G1-PL-CP (LC316787)	81.87	83.56	81.72	83.41	87.4	83.1	83.56	83.72	82.33	82.8	82.8	98.16	86.79		98.62	98.62	85.25	82.51	82.51	79.36	83.03	57.4	56.5	55.61	54.71	55.61
EVG/Porcine/JPN/Ishi-Ya3-1/2016/G1_PL-CP (LC316788)	81.72	83.1	81.26	82.95	86.94	82.64	83.1	83.26	81.87	82.33	82.33	98.16	86.64	99.08		100	84.79	82.51	82.51	78.9	82.57	57.85	56.95	56.05	55.16	56.05
EVG/Porcine/JPN/Ishi-Ya4-1/2016/G1-PL-CP (LC316789)	81.72	83.1	81.26	82.95	86.94	82.64	83.1	83.26	81.87	82.33	82.33	98.16	86.64	99.08	100		84.79	82.51	82.51	78.9	82.57	57.85	56.95	56.05	55.16	56.05
EVG/Porcine/JPN/HgYa2-1/2015/G2-PL-CP (LC316790)	88.47	97.95	88.47	97.79	84.5	98.1	99.05	95.89	92.26	95.42	95.42	83.1	86.85	83.26	82.8	82.8		80.27	80.27	78.04	83.96	54.26	52.47	51.57	50.67	51.57
EVG/Porcine/USA/Texas1/2014/G1-PL-CP (KY498016)	77.58	79.97	76.53	80.12	83.26	79.82	80.27	80.12	79.07	79.22	79.22	82.51	81.02	81.61	81.61	81.61	79.97		99.1	74.55	76.79	55.61	55.16	54.26	52.91	53.81
EVG/Porcine/USA/Texas2/2014/G1-PL-CP (KY498017)	77.43	79.82	76.38	79.97	83.11	79.67	80.12	79.97	78.92	79.07	79.07	82.36	80.87	81.46	81.46	81.46	79.82	99.55		74.55	76.79	56.05	55.61	54.71	53.36	54.26
EVG/Porcine/08/NC/USA/2015 /G -PL-CP(KY761948)	75.86	77.41	75.23	78.04	77.62	77.41	77.73	77.1	76.48	76.64	76.64	76.76	79.13	75.99	75.38	75.38	77.73	74.11	73.96		76.64	53.12	52.68	52.23	50.89	51.79
EVG/Porcine/b/15V010/BEL/2015 (KY214435)	81.76	83.49	82.08	83.65	82.1	83.02	83.81	83.49	81.76	83.02	83.02	83.18	83.8	82.72	82.57	82.57	83.49	78.57	78.72	75.39		52.68	51.79	50.89	49.55	50.45
Porcine_torovirus-HgYa2-2/2015	62.33	63.08	62.93	62.93	64.57	62.63	62.48	63.53	63.08	62.03	62.03	63.08	63.23	63.68	63.38	63.38	62.33	63.08	62.93	58.78	61.01		93.72	89.24	87.89	88.34
Porcine_torovirus-SH1/2010 (NC_022787)	62.03	60.99	62.33	60.84	63.68	60.69	60.39	61.29	61.88	61.29	61.29	62.78	62.63	63.08	62.78	62.78	60.24	62.03	61.88	58.48	60.27	92.23		91.93	91.03	90.58
Porcine_torovirus-NPL/2014 (KM403390)	61.58	60.24	61.43	60.09	64.57	60.54	60.54	61.14	61.58	61.14	61.14	62.78	62.48	62.63	62.48	62.48	60.24	62.03	61.88	58.33	60.27	89.09	91.93		91.93	91.93
Bovine_torovirus-Kagoshima/2014 (LC088095)	60.69	60.39	60.54	60.24	61.88	60.99	60.39	60.54	60.24	59.64	59.64	62.48	60.84	62.03	61.88	61.88	60.24	60.84	60.69	56.99	58.33	85.95	88.34	91.33		96.86
Bovine-torovirus-Ishikawa/2010 (LC088094)	61.43	60.69	60.99	60.54	62.33	61.29	60.69	61.29	60.99	60.09	60.09	63.08	61.29	62.63	62.48	62.48	60.54	61.29	61.14	57.59	58.78	86.55	88.49	91.33	97.31
