# Supplementary material for: Genetic diversity and recombination of enterovirus G strains in Japanese pigs: High prevalence of strains carrying a papain-like cysteine protease sequence in the enterovirus G population
Source: PLoS One. 2018 Jan 11;13(1):e0190819. doi: 10.1371/journal.pone.0190819 (PMC5764308; doi:10.1371/journal.pone.0190819)
Supplement: S3 Table — (XLSX) [file pone.0190819.s004.xlsx]

## Sheet: Sheet1
S3 Table. Tsuchiaka et al.
Sample name	Contig length	Best hit	Accession No.	E-value	Region
Bu3-4	1060	Rotavirus A G4	KF447844	0	VP7
Bu3-4	2450	Rotavirus A P[19]	L10335	0	VP4
Bu3-4	998	Orthoreovirus	GU196315	0	S1
Bu3-4	936	Orthoreovirus	DQ396804	0	M1
Bu3-4	959	Orthoreovirus	JN799426	0	L1
Bu3-5	1080	Rotavirus A G4	KF447844	0	VP7
Bu3-5	2368	Rotavirus A P[19]	L10335	0	VP4
Bu3-5	8117	Porcine kobuvirus	KC424640	0	nearly complete genome
Bu3-6	1070	Rotavirus A G4	KF447844	0	VP7
Bu3-6	2485	Rotavirus A P[19]	L10335	0	VP4
Bu3-7	1126	Rotavirus A G4	KF447844	0	VP7
Bu3-7	2432	Rotavirus A P[19]	L10335	0	VP4
Bu4-1	1705	Picobirnavirus	AB517739	0	RdRp
Bu4-2	6541	Porcine astrovirus 3	JX556691	0	nearly complete genome
Bu4-2	6664	Porcine astrovirus 4	JF713713	0	nearly complete genome
Bu4-2	8151	Porcine kobuvirus	KF539763	0	nearly complete genome
Bu4-4	1180	Rotavirus A G9	AB176678	0	VP7
Bu4-4	2517	Rotavirus A P[13]	AB573878	0	VP4
Bu4-4	6524	Porcine astrovirus 3	JX556691	0	nearly complete genome
Bu4-4	5787	Porcine astrovirus 4	JF713713	0	nearly complete genome
Bu4-4	8110	Porcine kobuvirus	KX401523	0	nearly complete genome
Bu4-6	1123	Rotavirus A G9	AB176678	0	VP7
Bu4-6	2227	Rotavirus A P[13]	AB573878	0	VP4
Bu5-1	1197	Rotavirus A G5	AB741654	0	VP7
Bu5-1	2413	Rotavirus A P[23]	JF796715	0	VP4
Bu5-6	8064	Porcine kobuvirus	JQ692069	0	nearly complete genome
Bu6-5	1060	Rotavirus A G9	AY003871	0	VP7
Bu6-5	2360	Rotavirus A P[23]	AB573646	0	VP4
Bu8-2	800	Rotavirus A G4	JX498955	0	VP7
Bu8-2	2213	Rotavirus A P[6]	AB770153	0	VP4
Bu8-4	1102	Rotavirus A G4	JX498955	0	VP7
Bu8-4	2371	Rotavirus A P[6]	AB770153	0	VP4
Bu8-4	269	Picobirnavirus	AB517739	9.89E-15	RdRp
Iba26-489	1332	Porcine epidemic diarrhea virus	KM975875	0	S1gene
Iba26-489	7544	Sapelovirus	JX286666	0	nearly complete genome
Iba26-489	9763	Posavirus	LC123279	0	nearly complete genome
Iba26-489	1813	Picobirnavirus	KM573786	9.48E-6	Capsid
Iba26-489	1090	Picobirnavirus	KT334991	0	RdRp
Iba26-506	1834	Porcine epidemic diarrhea virus	KR265827	0	M, N gene
Iba26-506	9794	Posavirus	LC123280	0	nearly complete genome
HgOg2-2	3479	Porcine astroviurs 2	JX556690	0	ORF1b, ORF2
HgOg2-2	4197	Porcine astroviurs 4	LC201594	0	ORF1ab, ORF2
HgOg2-2	3,890, 743, 702	Sapelovirus	KF539414	0	P2, P3
HgOg2-3	2,449, 2,247, 1,779	Porcine astroviurs 4	JX684071	0	nearly complete genome
HgOg2-3	9373	Posavirus	LC123277	0	nearly complete genome
HgOg2-4	6386	Porcine astroviurs 2	LC201587	0	nearly complete genome
HgOg2-5	1,633, 2,335, 1,259	Sapelovirus	KJ821019	0	nearly complete genome
HgTa2-1	6482	Porcine astroviurs 2-1	LC201606	0	nearly complete genome
HgTa2-1	6316	Porcine astroviurs 2-2	LC201607	0	nearly complete genome
HgTa2-1	1361	Rotavirus C	LC122611	0	VP4
HgTa2-1	1,914, 3,203	Sapelovirus	KJ821019	0	nearly complete genome
HgTa2-2	6432	Porcine astroviurs 5	LC201616	0	nearly complete genome
HgTa2-2	2608	Picobirnavirus	KM573786	7.34E-3	Capsid
HgTa2-2	1343	Picobirnavirus	KM573799	0	RdRp
HgTa2-2	7069	Sapovirus VII	LC215890	0	nearly complete genome
HgTa2-2	7162	Sapovirus XI	LC215898	0	nearly complete genome
HgTa2-5	5442	Porcine astrovirus 5	JX556693	0	nearly complete genome
MoI2-1	6669	Porcine astrovirus 4-1	LC201609	0	nearly complete genome
MoI2-1	6623	Porcine astrovirus 4-2	LC201610	0	nearly complete genome
MoI2-1	6430	Porcine astrovirus 5	LC201617	0	nearly complete genome
MoI2-1	6882	Sapovirus III	LC215874	0	nearly complete genome
MoI2-1	6786	Sapovirus VII	LC215891	0	nearly complete genome
MoI2-1	1094	Rotavirus A G9	AB091753	0	VP7
MoI2-1	2441	Rotavirus A P[13]	AB573650	0	VP4
MoI2-1	7062	Porcine picornavirus Japan	LC113907	0	nearly complete genome
MoI2-2	6628	Porcine astrovirus 4	LC201611	0	nearly complete genome
MoI2-2	5690	Sapelovirus	KJ821019	0	nearly complete genome
MoI2-2	6504	Porcine teschovirus	KF296091	0	nearly complete genome
MoI2-2	1050	Rotavirus C	HQ323754		VP7
MoI2-2	2275	Rotavirus C	LC122622		VP4
MoI2-3	6620	Porcine astrovirus 4	LC201612	0	nearly complete genome
MoI2-3	6439	Porcine astrovirus 5	LC201618	0	nearly complete genome
MoI2-3	1171	Rotavirus C	AB905246	0	VP4
HgYa2-1	2,226, 941, 1,428	Porcine astrovirus 4	JX684071	0	nearly complete genome
HgYa2-1	3,798, 3,423	Sapelovirus	KJ821019	0	nearly complete genome
HgYa2-1	2,429, 709, 1,052, 1,108, 1,326	Torovirus	JQ860350	0	5'UTR, ORF1a, HE
HgYa2-1	846	Rotavirus C	HQ323754	0	VP7
HgYa2-1	638	Rotavirus C	KJ814475	0	VP4
HgYa2-3	6347	Porcine astrovirus 2	LC201588	0	nearly complete genome
HgYa2-3	3036	Sapelovirus	KJ821019	0	P2, P3
HgYa2-3	2454	Picobirnavirus	KM573786	5.70E-9	Capsid
HgYa2-3	1138	Picobirnavirus	HM070240	0	RdRp
HgYa2-4	6425	Porcine astrovirus 2	KP747573	0	nearly complete genome
HgYa2-4	6345	Porcine astrovirus 4	JX556692	0	nearly complete genome
HgYa2-4	7532	Sapelovirus	KJ821020	0	nearly complete genome
HgYa2-4	2091	Picobirnavirus	KM573786	4.85E-9	Capsid
HgYa2-4	1648	Picobirnavirus	KC692366	1.50E-122	RdRp
Iba27-20	790, 756, 968, 647, 597	Porcine epidemic diarrhea virus	LC063846	0	5'UTR, ORF1ab, S
Iba27-20	1434	Picobirnavirus	GU230543	9.67E-87	RdRp
Iba27-21	254, 214, 194, 129, 138, 136, 151, 129	Porcine epidemic diarrhea virus	LC063846	0	ORF1ab
Iba27-107	16196	Porcine epidemic diarrhea virus	KJ645665	0	ORF1ab, S, ORF3, E, M, N
Iba27-107	1037	Rotavirus A G5	FJ807827	0	VP7
Iba27-107	2849	Rotavirus A P[13]	KM820718	0	VP4
Iba464-3	1,135, 1,917, 1,424	Porcine astrovirus 4	FJ713713	0	nearly complete genome
Iba464-4	6351	Porcine astrovirus 2	LC201594	0	nearly complete genome
Iba464-4	6014	Porcine astrovirus 4	LC201614	0	nearly complete genome
Iba464-4	816	Rotavirus H	AB576627	0	VP7
Iba464-4	1,526, 626	Rotavirus H	AB576632	0	VP4
Ishi-Sa4	1133	Rotavirus A G9	AY003871	0	VP7
Ishi-Sa4	2438	Rotavirus A P[23]	AB924109	0	VP4
Ishi-Sa4	8003	Porcine kobuvirus	JX401523	0	nearly complete genome
Ishi-Sa4	2414	Picobirnavirus	KF861769	1.04E-5	Capsid
Ishi-Sa4	1633	Picobirnavirus	GQ915028	1.53E-115	RdRp
Ishi-Sa5	1047	Rotavirus C	LC122621	0	VP7
Ishi-Sa5	2253	Rotavirus C	LC122622	0	VP4
Ishi-Sa5	8105	Porcine kobuvirus	LC210617	0	nearly complete genome
Ishi-Ya5	6327	St-Valerien swine virus	AB863586	0	nearly complete genome
Ishi-Ya5	5,108, 2,567	Sapelovirus	KJ821019	0	nearly complete genome
Ishi-Ka3	8192	Porcine kobuvirus	LC210616	0	nearly complete genome
Ishi-Ka3	6902	Sapovirus III	LC215877	0	nearly complete genome
Ishi-Ka4	4,035, 2,068	Porcine kobuvirus	LC215877	0	nearly complete genome
Ishi-Ka4	2419	Picobirnavirus	KM573786	5.06E-9	Capsid
Ishi-Ka4	1191	Picobirnavirus	KM573799	5.74E-163	RdRp
HgTa1	6341	Porcine astrovirus 2	KP747573	0	nearly complete genome
HgTa1	7305	Sapovirus III	LC215883	0	nearly complete genome
HgTa1	2307	Picobirnavirus	KJ206568	4.50E-49	Capsid
HgTa1	2106	Picobirnavirus	KC692366	2.27E-52	RdRp
HgYa1-1	7656	Sapelovirus	KJ821019	0	nearly complete genome
HgYa1-1	6669	Porcine astrovirus 4	JX556692	0	nearly complete genome
HgYa1-1	4467	Porcine astrovirus 2	JX556690	0	nearly complete genome
HgYa1-1	6011	Sapovirus III	LC215880	0	nearly complete genome
HgYa1-1	2054	Rotavirus C	AB905234	0	VP4
HgYa1-1	3207	Rotavirus C	LC122613	0	VP1
Ishi-Ya2	8211	Porcine kobuvirus	KC424640	0	nearly complete genome
Ishi-Ya3	8109	Porcine kobuvirus	JX401523	0	nearly complete genome
Ishi-Ka2	8203	Porcine kobuvirus	KC424638	0	nearly complete genome
Ishi-Ka5	8117	Porcine kobuvirus	KC204684	0	nearly complete genome
Ishi-Ka5	3312	Rotavirus C	LC122613	0	VP1
Ishi-Ka5	2738	Rotavirus C	LC122614	0	VP2
Ishi-Ka5	2152	Rotavirus C	LC122626	0	VP3
Ishi-Ka6	7333	Sapovirus III	LC215879	0	nearly complete genome
Ishi-Ka6	8229	Porcine kobuvirus	KC424638	0	nearly complete genome
Ishi-Ka6	2258	Rotavirus C	LC122622	0	VP4
Ishi-Ka6	3305	Rotavirus C	LC122613	0	VP1
Ishi-Ka6	2727	Rotavirus C	LC122603	0	VP2
Ishi-Ka6	2268	Rotavirus C	LC122626	0	VP3
Ishi-Im8	8017	Porcine kobuvirus	KF539763	0	nearly complete genome
Ishi-Im8	5961	Posavirus	LC123280	0	nearly complete genome
Ishi-Im8	3321	Rotavirus A	KC140590	0	VP1
Ishi-Im8	2725	Rotavirus A	LC095903	0	VP2
Ishi-Im8	2620	Rotavirus A	AB924097	0	VP3
Ishi-Im8	2376	Rotavirus A P[23]	AB924109	0	VP4
Ishi-Im9	3308	Rotavirus C	LC122602	0	VP1
Ishi-Im9	2809	Rotavirus C	LC122603	0	VP2
Ishi-Im9	2184	Rotavirus C	LC122615	0	VP3
Ishi-Im9	2444	Rotavirus C	KJ814475	0	VP4
Ishi-Im9	3309	Rotavirus A	KC140590	0	VP1
Ishi-Im9	2734	Rotavirus A	KJ450843	0	VP2
Ishi-Im9	2595	Rotavirus A	AB924097	0	VP3
Ishi-Im9	2404	Rotavirus A	AB924109	0	VP4
Ishi-Im9	7164	Porcine teschovirus	AB038528	0	nearly complete genome
Ishi-Im9	2892	Porcine kobuvirus	KC424640	0	P2
Ishi-Im9	2451	Picobirnavirus	KU892526	8.67E-8	RdRp
